# Supplementary material for: HP1γ Prevents Activation of the cGAS/STING Pathway by Preserving Nuclear Envelope and Genomic Integrity in Colon Adenocarcinoma Cells
Source: Int J Mol Sci. 2023 Apr 16;24(8):7347. doi: 10.3390/ijms24087347 (PMC10138453; doi:10.3390/ijms24087347)
Supplement: Supplementary file 1 [file ijms-24-07347-s001.zip]

Archive with 1 entries (1 files):
- ijms-2280696-supplementary.pdf
